# Supplementary material for: Involvement of GPR17 in Neuronal Fibre Outgrowth
Source: Int J Mol Sci. 2021 Oct 28;22(21):11683. doi: 10.3390/ijms222111683 (PMC8584086; doi:10.3390/ijms222111683)
Supplement: Supplementary file 1 [file ijms-22-11683-s001.zip]

Archive with 1 entries (1 files):
- ijms-1428775-supplementary.pdf
